# Supplementary material for: RhoGAPp190: A potential player in tbph-mediated neurodegeneration in Drosophila
Source: PLoS One. 2018 Apr 13;13(4):e0195845. doi: 10.1371/journal.pone.0195845 (PMC5898758; doi:10.1371/journal.pone.0195845)
Supplement: S1 Table — List of all the Drosophila melanogaster transcripts and genes containing at least 6 (TG) repeats in a row within their 3’UTR region, identified in the ENSEMBL Genes 86 database. (XLSX) [file pone.0195845.s001.xlsx]

## Sheet: TG6
70
Transcript	Gene	Gene name
FBgn0052062	FBtr0305096	A2bp1
FBgn0052062	FBtr0305093	A2bp1
FBgn0052062	FBtr0305095	A2bp1
FBgn0052062	FBtr0332985	A2bp1
FBgn0034606	FBtr0071623	ASPP
FBgn0034606	FBtr0071622	ASPP
FBgn0034606	FBtr0330232	ASPP
FBgn0261822	FBtr0079574	Bsg
FBgn0261822	FBtr0079571	Bsg
FBgn0261822	FBtr0079568	Bsg
FBgn0261822	FBtr0332498	Bsg
FBgn0034634	FBtr0071699	CG10494
FBgn0035041	FBtr0072336	CG13594
FBgn0262730	FBtr0307164	CG14446
FBgn0033421	FBtr0310032	CG1888
FBgn0085430	FBtr0112653	CG34401
FBgn0085430	FBtr0333160	CG34401
FBgn0085446	FBtr0112707	CG34417
FBgn0085446	FBtr0303206	CG34417
FBgn0263841	FBtr0321302	CG43702
FBgn0263841	FBtr0321303	CG43702
FBgn0031299	FBtr0332570	CG4629
FBgn0035785	FBtr0332797	CG8546
FBgn0000320	FBtr0079334	eya
FBgn0000320	FBtr0079335	eya
FBgn0000320	FBtr0306113	eya
FBgn0264078	FBtr0073950	Flo-2
FBgn0264078	FBtr0073953	Flo-2
FBgn0264078	FBtr0073951	Flo-2
FBgn0264078	FBtr0073954	Flo-2
FBgn0264078	FBtr0073949	Flo-2
FBgn0264078	FBtr0073952	Flo-2
FBgn0264078	FBtr0300434	Flo-2
FBgn0264078	FBtr0300435	Flo-2
FBgn0264078	FBtr0330216	Flo-2
FBgn0264078	FBtr0330214	Flo-2
FBgn0264078	FBtr0330217	Flo-2
FBgn0264078	FBtr0330215	Flo-2
FBgn0034603	FBtr0089601	Glycogenin
FBgn0034603	FBtr0308066	Glycogenin
FBgn0261617	FBtr0302723	nej
FBgn0261617	FBtr0333521	nej
FBgn0035975	FBtr0076432	PGRP-LA
FBgn0035975	FBtr0076435	PGRP-LA
FBgn0035975	FBtr0076433	PGRP-LA
FBgn0029903	FBtr0070968	pod1
FBgn0029903	FBtr0070965	pod1
FBgn0029903	FBtr0070964	pod1
FBgn0029903	FBtr0070967	pod1
FBgn0029903	FBtr0070966	pod1
FBgn0029903	FBtr0112956	pod1
FBgn0029903	FBtr0308228	pod1
FBgn0020257	FBtr0071924	ppa
FBgn0020257	FBtr0330249	ppa
FBgn0262866	FBtr0333715	S6kII
FBgn0016754	FBtr0112888	sba
FBgn0263289	FBtr0308623	scrib
FBgn0085387	FBtr0112570	shakB
FBgn0085387	FBtr0309369	shakB
FBgn0085387	FBtr0309370	shakB
FBgn0005638	FBtr0072272	slbo
FBgn0034155	FBtr0087079	unc-104
FBgn0034155	FBtr0113088	unc-104
FBgn0034155	FBtr0113089	unc-104
FBgn0034155	FBtr0113087	unc-104
FBgn0034155	FBtr0330003	unc-104
FBgn0034155	FBtr0304680	unc-104
FBgn0034155	FBtr0304679	unc-104
FBgn0262515	FBtr0088588	VhaAC45
FBgn0262515	FBtr0088587	VhaAC45

## Sheet: TG7
38
Transcript	Gene	Gene name
FBgn0263116	FBtr0086599	5-HT1B
FBgn0263116	FBtr0330056	5-HT1B
FBgn0263116	FBtr0330055	5-HT1B
FBgn0038223	FBtr0310001	Afti
FBgn0011742	FBtr0074295	Arp14D
FBgn0011742	FBtr0112868	Arp14D
FBgn0011742	FBtr0310673	Arp14D
FBgn0011758	FBtr0074430	B-H1
FBgn0031170	FBtr0306679	CG1718
FBgn0035290	FBtr0273261	CG1887
FBgn0035290	FBtr0310544	CG1887
FBgn0031674	FBtr0301904	CG31919
FBgn0052815	FBtr0307181	CG32815
FBgn0053995	FBtr0100050	CG33995
FBgn0053995	FBtr0100049	CG33995
FBgn0053995	FBtr0100048	CG33995
FBgn0085377	FBtr0112557	CG34348
FBgn0030418	FBtr0073686	CG4004
FBgn0264718	FBtr0334052	CG43986
FBgn0039862	FBtr0085821	kek6
FBgn0039862	FBtr0330107	kek6
FBgn0041585	FBtr0086796	olf186-F
FBgn0014011	FBtr0332800	Rac2
FBgn0083981	FBtr0308028	RunxA
FBgn0083981	FBtr0331159	RunxA
FBgn0083981	FBtr0331160	RunxA
FBgn0259240	FBtr0300204	Ten-a
FBgn0259240	FBtr0299858	Ten-a
FBgn0259240	FBtr0300202	Ten-a
FBgn0259240	FBtr0300203	Ten-a
FBgn0259240	FBtr0299859	Ten-a
FBgn0259240	FBtr0299860	Ten-a
FBgn0259240	FBtr0300201	Ten-a
FBgn0259240	FBtr0308221	Ten-a
FBgn0259240	FBtr0308222	Ten-a
FBgn0259240	FBtr0310078	Ten-a
FBgn0259240	FBtr0308223	Ten-a
FBgn0262468	FBtr0310064	vib

## Sheet: TG8
10
Transcript	Gene	Gene name
FBgn0029713	FBtr0070699	CG11436
FBgn0040817	FBtr0113334	CG14132
FBgn0052791	FBtr0070588	CG32791
FBgn0052791	FBtr0333794	CG32791
FBgn0052791	FBtr0333795	CG32791
FBgn0261444	FBtr0070249	CG3638
FBgn0039000	FBtr0084300	CG6954
FBgn0053517	FBtr0070034	D2R
FBgn0030766	FBtr0074314
FBgn0024184	FBtr0074460

## Sheet: TG9
21
Transcript	Gene	Gene name
FBgn0010014	FBtr0070764	CanB
FBgn0010014	FBtr0308348	CanB
FBgn0041342	FBtr0072739	Cct1
FBgn0041342	FBtr0072738	Cct1
FBgn0041342	FBtr0072741	Cct1
FBgn0041342	FBtr0072740	Cct1
FBgn0041342	FBtr0333396	Cct1
FBgn0030998	FBtr0074692	CG14195
FBgn0050419	FBtr0072275	CG30419
FBgn0259734	FBtr0302907	CG42388
FBgn0261569	FBtr0302838	CG42683
FBgn0261569	FBtr0332902	CG42683
FBgn0027546	FBtr0070891	CG4766
FBgn0261260	FBtr0302154	mgl
FBgn0051660	FBtr0304910	pog
FBgn0026375	FBtr0074482	RhoGAPp190
FBgn0026375	FBtr0074483	RhoGAPp190
FBgn0026375	FBtr0333661	RhoGAPp190
FBgn0026375	FBtr0333659	RhoGAPp190
FBgn0026375	FBtr0333662	RhoGAPp190
FBgn0026375	FBtr0333660	RhoGAPp190

## Sheet: TG10
5
Transcript	Gene	Gene name
FBgn0263005	FBtr0306847	CG43313
FBgn0000459	FBtr0074250	disco
FBgn0000459	FBtr0100384	disco
FBgn0085426	FBtr0112646	Rgk3
FBgn0085426	FBtr0305983	Rgk3

## Sheet: TG11
1
Transcript	Gene	Gene name
FBgn0010329	FBtr0089999	Tbh

## Sheet: TG12
8
FBgn0000459	FBtr0074250	disco
FBgn0085426	FBtr0112646	Rgk3
FBgn0000459	FBtr0100384	disco
FBgn0085426	FBtr0305983	Rgk3
FBgn0263005	FBtr0306847	CG43313
1
Transcript	Gene	Gene name
FBgn0030434	FBtr0073693	CG4400

## Sheet: TG14
1
Transcript	Gene	Gene name
FBgn0000711	FBtr0333305	flw

## Sheet: TG15
3
Transcript	Gene	Gene name
FBgn0261041	FBtr0087631	stj
FBgn0261041	FBtr0304694	stj
FBgn0261041	FBtr0304695	stj
